# Supplementary material for: The First Report on the Complete Sequence Characterization of Bluetongue Virus Serotype 3 in the Republic of Korea
Source: Vet Sci. 2024 Jan 11;11(1):29. doi: 10.3390/vetsci11010029 (PMC10821305; doi:10.3390/vetsci11010029)
Supplement: Supplementary file 1 [file vetsci-11-00029-s001.zip]

Archive with 1 entries (1 files):
- vetsci-2734658-supplementary.pdf
